# Supplementary material for: The Role of Large Language Models (LLMs) in Providing Triage for Maxillofacial Trauma Cases: A Preliminary Study
Source: Diagnostics (Basel). 2024 Apr 18;14(8):839. doi: 10.3390/diagnostics14080839 (PMC11048758; doi:10.3390/diagnostics14080839)
Supplement: Supplementary file 1 [file diagnostics-14-00839-s001.zip]

Archive with 1 entries (1 files):
- diagnostics-2964388-supplementary.pdf
